# Supplementary material for: Spruce Balm-Based Semisolid Vehicles for Wound Healing: Effect of Excipients on Rheological Properties and Ex Vivo Skin Permeation
Source: Pharmaceutics. 2023 Jun 8;15(6):1678. doi: 10.3390/pharmaceutics15061678 (PMC10302299; doi:10.3390/pharmaceutics15061678)
Supplement: Supplementary file 1 [file pharmaceutics-15-01678-s001.zip]

Archive with 1 entries (1 files):
- pharmaceutics-2378154-supplementary.pdf
